# Supplementary material for: A New Duplex Recombinase Polymerase Amplification (D-RPA) Method for the Simultaneous and Rapid Detection of Shigella and Bacillus cereus in Food
Source: Foods. 2023 May 4;12(9):1889. doi: 10.3390/foods12091889 (PMC10178236; doi:10.3390/foods12091889)
Supplement: Supplementary file 1 [file foods-12-01889-s001.zip]

Archive with 1 entries (1 files):
- foods-2297644-supplementary.pdf
